# Supplementary material for: Three new species in the genus Wilkinsonellus (Braconidae, Microgastrinae) from the Neotropics, and the first host record for the genus
Source: Zookeys. 2013 May 20;(302):79–95. doi: 10.3897/zookeys.302.4962 (PMC3689143; doi:10.3897/zookeys.302.4962)
Supplement: XML Treatment for Wilkinsonellus [file zookeys.302.4962-treatment1.xml]

<!DOCTYPE tp:taxon-treatment
  PUBLIC "-//TaxonX//DTD Taxonomic Treatment Publishing DTD v0 20100105//EN" "tax-treatment-NSO.dtd">
<tp:taxon-treatment xmlns:tp="http://www.plazi.org/taxpub"><tp:treatment-meta><mixed-citation publication-type="journal"><person-group><name><surname>Arias-Penna</surname><given-names>Diana Carolina</given-names></name><name><surname>Whitfield</surname><given-names>James B.</given-names></name><name><surname>Janzen</surname><given-names>Daniel H.</given-names></name><name><surname>Hallwachs</surname><given-names>Winnie</given-names></name></person-group><article-title>Three new species in the genus 
                    <italic>Wilkinsonellus</italic> (Braconidae, Microgastrinae) from the Neotropics, and the first host record for the genus</article-title><source>Zookeys</source><day>20</day><month>5</month><year>2013</year><volume>2013</volume><issue>302</issue><fpage>79</fpage><lpage>95</lpage><pub-id pub-id-type="doi">10.3897/zookeys.302.4962</pub-id></mixed-citation></tp:treatment-meta><tp:nomenclature><tp:taxon-name>
                        <tp:taxon-name-part taxon-name-part-type="genus">Wilkinsonellus</tp:taxon-name-part>
                    <object-id xmlns:xlink="http://www.w3.org/1999/xlink" xlink:type="simple">http://species-id.net/wiki/Wilkinsonellus</object-id>
								</tp:taxon-name><tp:taxon-authority>Mason, 1981</tp:taxon-authority></tp:nomenclature><tp:treatment-sec sec-type="Type species"><title>Type species:</title><p><italic><tp:taxon-name>Apanteles iphitus</tp:taxon-name></italic>, <xref ref-type="bibr" rid="B17">Nixon 1965</xref></p></tp:treatment-sec><tp:treatment-sec sec-type="Diagnosis"><title>Diagnosis.</title><p><italic><tp:taxon-name>Wilkinsonellus</tp:taxon-name></italic> can be differentiated from other <tp:taxon-name>Microgastrinae</tp:taxon-name> genera by the combination of the following characters: body coloration largely yellowish (<xref ref-type="fig" rid="F1">Figs 1A, L</xref>; <xref ref-type="fig" rid="F3">3A</xref>; <xref ref-type="fig" rid="F4">4A</xref>); propodeum with a median carina, spiracles surrounded by carinae (<xref ref-type="fig" rid="F1">Figs 1F</xref>, <xref ref-type="fig" rid="F3">3G</xref>, <xref ref-type="fig" rid="F4">4H</xref>); propleuron with a posterior flange (<xref ref-type="fig" rid="F1">Figs 1D</xref>, <xref ref-type="fig" rid="F3">3F</xref>, <xref ref-type="fig" rid="F4">4B</xref>); scutellum sculptured medio-posteriorly and often with subapical carina (<xref ref-type="fig" rid="F1">Figs 1M–N</xref>, <xref ref-type="fig" rid="F3">3G</xref>, <xref ref-type="fig" rid="F4">4H</xref>); lunulae of scutellum wide (<xref ref-type="fig" rid="F1">Figs 1E–F</xref>, <xref ref-type="fig" rid="F3">3G</xref>, <xref ref-type="fig" rid="F4">4G–H</xref>) (<xref ref-type="bibr" rid="B13">Long and Achterberg 2011</xref>), fore wing with second submarginal cell (“areolet”) open distally, thus vein r-m absent (<xref ref-type="fig" rid="F3">Fig. 3J</xref>); vein 1-1A strongly curved, laying very close to posterior margin of the fore wing (<xref ref-type="fig" rid="F3">Fig. 3J</xref>) (<xref ref-type="bibr" rid="B12">Long and Achterberg 2003</xref>); tergite I with petiole 4–5 times as long as its apical width, more or less constricted medially and deeply grooved almost to apex (<xref ref-type="fig" rid="F1">Figs 1H, Q–R</xref>; <xref ref-type="fig" rid="F3">3H</xref>; <xref ref-type="fig" rid="F4">4H–I</xref>) (<xref ref-type="bibr" rid="B28">Zeng et al. 2011</xref>); median longitudinal area of metasomal tergite II slightly raised, usually poorly delimited (<xref ref-type="fig" rid="F1">Figs 1G–H, Q–R</xref>; <xref ref-type="fig" rid="F3">3H, L</xref>; <xref ref-type="fig" rid="F4">4I</xref>), tergite II as long as tergite III, both smooth (<xref ref-type="fig" rid="F2">Figs 2G–H, Q–R</xref>; <xref ref-type="fig" rid="F3">3H, L</xref>; <xref ref-type="fig" rid="F4">4I</xref>) (<xref ref-type="bibr" rid="B23">Whitfield 1997</xref>); hind coxa enlarged (<xref ref-type="fig" rid="F1">Figs 1A, I, L, Q</xref>; <xref ref-type="fig" rid="F3">3A, H, L</xref>,) rarely short except in <italic><tp:taxon-name>Wilkinsonellus flavicrus</tp:taxon-name></italic> (<xref ref-type="bibr" rid="B13">Long and Achterberg 2011</xref>); ovipositor sheaths short (<xref ref-type="fig" rid="F1">Figs 1A, G, J</xref>, <xref ref-type="fig" rid="F4">4A, J</xref>) (<xref ref-type="bibr" rid="B23">Whitfield 1997</xref>).</p></tp:treatment-sec><tp:treatment-sec sec-type="Key to Neotropical Wilkinsonellus Mason"><title>Key to Neotropical <italic><tp:taxon-name>Wilkinsonellus</tp:taxon-name></italic> Mason</title><table-wrap content-type="key" position="anchor" orientation="portrait"><table><tbody><tr><td rowspan="1" colspan="1">1</td><td rowspan="1" colspan="1">Scutellar sulcus with seven carinate foveae (<xref ref-type="fig" rid="F4">Fig. 4G</xref>). Axillary trough of metanotum with complete parallel carinae (<xref ref-type="fig" rid="F4">Fig. 4H</xref>). Eyes and ocelli appearing reddish in preserved specimens (<xref ref-type="fig" rid="F4">Figs 4A–D</xref>)</td><td rowspan="1" colspan="1"><italic><tp:taxon-name>Wilkinsonellus panamaensis</tp:taxon-name></italic> sp. n.</td></tr><tr><td rowspan="1" colspan="1">–</td><td rowspan="1" colspan="1">Scutellar sulcus with five carinate foveae (<xref ref-type="fig" rid="F1">Figs 1E, M–N</xref>; <xref ref-type="fig" rid="F3">3E</xref>). Axillary trough of metanotum with some incomplete parallel carinae (<xref ref-type="fig" rid="F1">Figs 1F</xref>; <xref ref-type="fig" rid="F3">3G</xref>). Eyes and ocelli silver in preserved specimens (<xref ref-type="fig" rid="F1">Figs 1A–C, L</xref>; <xref ref-type="fig" rid="F3">3A–D, F</xref>)</td><td rowspan="1" colspan="1">2</td></tr><tr><td rowspan="1" colspan="1">2</td><td rowspan="1" colspan="1">Fore wing and hind wing infuscate (<xref ref-type="fig" rid="F3">Figs 3A, J–K</xref>)</td><td rowspan="1" colspan="1"><italic><tp:taxon-name>Wilkinsonellus kogui</tp:taxon-name></italic> sp. n.</td></tr><tr><td rowspan="1" colspan="1">–</td><td rowspan="1" colspan="1">Fore wing and hind wing not infuscate (<xref ref-type="fig" rid="F1">Figs 1A, L</xref>)</td><td rowspan="1" colspan="1"><italic><tp:taxon-name>Wilkinsonellus alexsmithi</tp:taxon-name></italic> sp. n.</td></tr><!--PageBreak--></tbody></table></table-wrap></tp:treatment-sec><tp:treatment-sec><!--Section generated to contain objects referenced in tp:taxon-treatment.--><fig id="F1" position="float" orientation="portrait"><label>Figure 1.</label><caption><p><italic><tp:taxon-name>Wilkinsonellus alexsmithi</tp:taxon-name></italic> Arias-Penna &amp; Whitfield, <bold>A–J</bold> female &amp; <bold>K–R</bold> male <bold>A</bold> Habitus <bold>B–C</bold> Head <bold>B</bold> Frontal view <bold>C</bold> Dorsal view <bold>D–E</bold> Mesosoma <bold>D</bold> Lateral view <bold>E</bold> Dorsal view <bold>F</bold> Scutellum, metanotum &amp; propodeum, dorsal view <bold>G</bold> Last tergites, dorsal view <bold>H</bold> Petiole &amp; Tergites I-II, dorsal view <bold>I</bold> Hindcoxa, ventral view <bold>J</bold> Hypopygium &amp; ovipositor sheaths, lateral view <bold>K–R</bold> Male: <bold>K</bold> Genitalia <bold>L</bold> Habitus <bold>M–N</bold> Mesonotum, dorsal view <bold>O</bold> Claw of hind tarsus <bold>P</bold> Spines of hind tibia <bold>Q–R</bold> Metasoma, dorsal view.</p></caption><graphic xmlns:xlink="http://www.w3.org/1999/xlink" xlink:href="ZooKeys-302-079-g001.jpg" position="float" orientation="portrait" xlink:type="simple"/></fig><fig id="F3" position="float" orientation="portrait"><label>Figure 3.</label><caption><p><italic><tp:taxon-name>Wilkinsonellus kogui</tp:taxon-name></italic> Arias-Penna &amp; Whitfield, male. <bold>A</bold> Habitus <bold>B–D</bold> Head <bold>B</bold> Dorsal view <bold>C</bold> Frontal view <bold>D</bold> lateral view <bold>E</bold> Mesosotum, dorsal view <bold>F</bold> Head and mesosoma, lateral view <bold>G</bold> Scutellum, metanotum &amp; propodeum, dorsal view <bold>ATM</bold>= axillary through of metanotum; <bold>ATS</bold>= axillary trough of scutellum; <bold>BM</bold>= Medioposterior band of metanotum; <bold>BS</bold>= medioposterior band of scutellum; <bold>L</bold> = Lunule, <bold>MPM</bold> = Medioanteror pit of metanotum &amp; <bold>PRM</bold> = Posterior rim of metanotum. <bold>H</bold> Tergites I-III &amp; hind coxa, dorsal view <bold>I</bold> Last tergites of metasoma, dorsal view <bold>J</bold> Fore wing veins <bold>K</bold> Hind wing cells <bold>L</bold> Metasoma, dorsal view.</p></caption><graphic xmlns:xlink="http://www.w3.org/1999/xlink" xlink:href="ZooKeys-302-079-g003.jpg" position="float" orientation="portrait" xlink:type="simple"/></fig><fig id="F4" position="float" orientation="portrait"><label>Figure 4.</label><caption><p><italic><tp:taxon-name>Wilkinsonellus panamaensis</tp:taxon-name></italic> Arias-Penna &amp; Whitfield, female. <bold>A</bold> Habitus <bold>B</bold> Head &amp; mesosoma, lateral view <bold>C–D</bold> Head <bold>C</bold> Dorsal view <bold>D</bold> Frontal view <bold>E</bold> Antennal flagellomeres <bold>F</bold> Spines on hindtibia <bold>G</bold> Mesosoma, dorsal view <bold>H</bold> Scutellum, metanotum &amp; propodeum, dorsal view <bold>I</bold> Propodeum, Tergites I-V &amp; hindcoxa, dorsal view <bold>J</bold> Metasoma and hindcoxa, lateral view.</p></caption><graphic xmlns:xlink="http://www.w3.org/1999/xlink" xlink:href="ZooKeys-302-079-g004.jpg" position="float" orientation="portrait" xlink:type="simple"/></fig><fig id="F2" position="float" orientation="portrait"><label>Figure 2.</label><caption><p><bold>A</bold> <italic><tp:taxon-name>Microthyris propongalis</tp:taxon-name></italic> (Guenée, 1854) <tp:taxon-name>Crambidae</tp:taxon-name>: Larva (07-SRNP-41608, Photo: DHJ422561) B Silk and wax cocoon of <italic><tp:taxon-name>Wilkinsonellus alexsmithi</tp:taxon-name></italic> sp. n. (09-SRNP-75793, DHJPAR0039932, photo: DHJ476579) <bold>C–D</bold> Adults of <italic><tp:taxon-name>Microthyris propongalis</tp:taxon-name></italic> <bold>C</bold> Dorsal view <bold>D</bold> Ventral view (06-SRNP-41780 Photos: DHJ349728 &amp; DHJ349729).</p></caption><graphic xmlns:xlink="http://www.w3.org/1999/xlink" xlink:href="ZooKeys-302-079-g002.jpg" position="float" orientation="portrait" xlink:type="simple"/></fig></tp:treatment-sec><ref-list><ref id="B17"><mixed-citation xmlns:xlink="http://www.w3.org/1999/xlink" xlink:type="simple"><person-group><name name-style="western"><surname>Nixon</surname><given-names>GEJ</given-names></name></person-group> (<year>1965</year>) <article-title>A reclassification of the tribe Microgasterini (Hymenoptera: Braconidae).</article-title><source>Bulletin of the British Museum (Natural History) Entomology, Supplement</source><volume>2</volume>: <fpage>1</fpage>-<lpage>284</lpage>.</mixed-citation></ref><ref id="B13"><mixed-citation xmlns:xlink="http://www.w3.org/1999/xlink" xlink:type="simple"><person-group><name name-style="western"><surname>Long</surname><given-names>KD</given-names></name><name name-style="western"><surname>Achterberg</surname><given-names>C van</given-names></name></person-group> (<year>2011</year>) <article-title>Review of the genus <italic>Wilkinsonellus</italic> Mason, 1981 (Hymenoptera: Braconidae, Microgastrinae) from Vietnam, with a key to species and four new species.</article-title><source>Deutsche Entomologische Zeitschrift</source><volume>58</volume> (<issue>1</issue>): <fpage>123</fpage>-<lpage>133</lpage>. doi: <ext-link ext-link-type="uri" xlink:href="http://dx.doi.org/10.1002/mmnd.201100009" xlink:type="simple">10.1002/mmnd.201100009</ext-link></mixed-citation></ref><ref id="B12"><mixed-citation xmlns:xlink="http://www.w3.org/1999/xlink" xlink:type="simple"><person-group><name name-style="western"><surname>Long</surname><given-names>KD</given-names></name><name name-style="western"><surname>Achterberg</surname><given-names>C van</given-names></name></person-group> (<year>2003</year>) <article-title>Two new species of the genus <italic>Wilkinsonellus</italic> Mason (Hymenoptera: Braconidae: Microgastrinae) from northern Vietnam.</article-title><source>Zoologische Mededelingen Leiden</source><volume>77</volume> (<issue>10</issue>): <fpage>221</fpage>-<lpage>227</lpage>.</mixed-citation></ref><ref id="B28"><mixed-citation xmlns:xlink="http://www.w3.org/1999/xlink" xlink:type="simple"><person-group><name name-style="western"><surname>Zeng</surname><given-names>J</given-names></name><name name-style="western"><surname>He</surname><given-names>J-H</given-names></name><name name-style="western"><surname>Chen</surname><given-names>X-X</given-names></name></person-group> (<year>2011</year>) <article-title>The genera <italic>Deuterixys</italic> Mason, 1981 and <italic>Wilkinsonellus</italic> Mason, 1981 (Hymenoptera, Braconidae, Microgastrinae) from China, with description of two new species.</article-title><source>ZooKeys</source><volume>120</volume>: <fpage>27</fpage>-<lpage>40</lpage>. doi: <ext-link ext-link-type="uri" xlink:href="http://dx.doi.org/10.3897/zookeys.120.891" xlink:type="simple">10.3897/zookeys.120.891</ext-link></mixed-citation></ref><ref id="B23"><mixed-citation xmlns:xlink="http://www.w3.org/1999/xlink" xlink:type="simple"><person-group><name name-style="western"><surname>Whitfield</surname><given-names>JB</given-names></name></person-group> (<year>1997</year>) <article-title>Microgastrinae.</article-title> In: <person-group><name name-style="western"><surname>Wharton</surname><given-names>RA</given-names></name><name name-style="western"><surname>Marsh</surname><given-names>PM</given-names></name><name name-style="western"><surname>Sharkey</surname><given-names>MJ</given-names></name></person-group> (<role>Eds</role>). <issue-title>Manual of the New World genera of the family Braconidae (Hymenoptera).</issue-title><source>International Society of Hymenopterists. The International Society of Hymenopterists, Washington, DC</source>: <fpage>332</fpage>-<lpage>364</lpage>.</mixed-citation></ref></ref-list></tp:taxon-treatment>
