# Supplementary material for: Three new species in the genus Wilkinsonellus (Braconidae, Microgastrinae) from the Neotropics, and the first host record for the genus
Source: Zookeys. 2013 May 20;(302):79–95. doi: 10.3897/zookeys.302.4962 (PMC3689143; doi:10.3897/zookeys.302.4962)
Supplement: XML Treatment for Wilkinsonellus alexsmithi [file zookeys.302.4962-treatment2.xml]

<!DOCTYPE tp:taxon-treatment
  PUBLIC "-//TaxonX//DTD Taxonomic Treatment Publishing DTD v0 20100105//EN" "tax-treatment-NSO.dtd">
<tp:taxon-treatment xmlns:tp="http://www.plazi.org/taxpub"><tp:treatment-meta><mixed-citation publication-type="journal"><person-group><name><surname>Arias-Penna</surname><given-names>Diana Carolina</given-names></name><name><surname>Whitfield</surname><given-names>James B.</given-names></name><name><surname>Janzen</surname><given-names>Daniel H.</given-names></name><name><surname>Hallwachs</surname><given-names>Winnie</given-names></name></person-group><article-title>Three new species in the genus 
                    <italic>Wilkinsonellus</italic> (Braconidae, Microgastrinae) from the Neotropics, and the first host record for the genus</article-title><source>Zookeys</source><day>20</day><month>5</month><year>2013</year><volume>2013</volume><issue>302</issue><fpage>79</fpage><lpage>95</lpage><pub-id pub-id-type="doi">10.3897/zookeys.302.4962</pub-id></mixed-citation></tp:treatment-meta><tp:nomenclature><tp:taxon-name>
                            <tp:taxon-name-part taxon-name-part-type="genus">Wilkinsonellus</tp:taxon-name-part>
                            <tp:taxon-name-part taxon-name-part-type="species">alexsmithi</tp:taxon-name-part>
                        <object-id xmlns:xlink="http://www.w3.org/1999/xlink" xlink:type="simple">urn:lsid:zoobank.org:act:7D233175-9A75-4850-BB55-E314F705F906</object-id>
								<object-id xmlns:xlink="http://www.w3.org/1999/xlink" xlink:type="simple">http://species-id.net/wiki/Wilkinsonellus_alexsmithi</object-id>
								</tp:taxon-name><tp:taxon-authority>Arias-Penna &amp; Whitfield</tp:taxon-authority><tp:taxon-status xmlns:xlink="http://www.w3.org/1999/xlink" xlink:type="simple">sp. n.</tp:taxon-status><xref ref-type="fig" rid="F1">Figs 1A–R</xref></tp:nomenclature><tp:treatment-sec sec-type="Material examined"><title>Material examined.</title><p>Type material. Holotype, 1 female, COSTA RICA: Alajuela, Area de Conservación Guanacaste, Sector Rincon Rain Forest, Estación Llanura, lat 10.93332, long -85.25331, 135 m, 17.ix.2009, M. Moraga, 09-SRNP-75793, parasitoid voucher DHJPAR0039932. Paratypes: 2 males same data as holotype except for collecting dates and voucher codes as follow: 10.x.2009, 09-SRNP-76107, parasitoid voucher DHJPAR0039933; and 09.x.2009, 09-SRNP-76084, parasitoid voucher DHJPAR0039931. All specimens deposited in DHJWH temporarily, for later transfer to CNC.</p></tp:treatment-sec><tp:treatment-sec sec-type="Diagnosis"><title>Diagnosis.</title><p>Eyes silver mottled with gray, ocelli silver (<xref ref-type="fig" rid="F1">Figs 1A–C, L</xref>). Curvature of pronotum with a deep groove that has semicircular rugae. Scutellar sulcus with five deep, carinated foveae of heterogeneous size (<xref ref-type="fig" rid="F1">Figs 1E–F, M–N</xref>). Axillary trough of scutellum (ATS) with several parallel carinae that are close to each other (<xref ref-type="fig" rid="F1">Figs 1F, M–N</xref>). Fore wing longer than body length.</p><p>Holotype female. Body length 4.56 mm, fore wing length 4.87 mm, hind wing length 3.99 mm</p><p>Coloration (<xref ref-type="fig" rid="F1">Figs 1A–R</xref>). General body pale yellow, except posterior half of hind coxa with an infuscated ventral band (<xref ref-type="fig" rid="F1">Fig. 1I</xref>). Flagellum, trochanter, trochantellus, apex of both femur and tibia brown, hind tarsi, and tarsal claws of all legs completely brown. Scape and pedicel yellow-brown. Eyes silver mottled with gray, ocelli silver (<xref ref-type="fig" rid="F1">Figs 1A–C, L</xref>). Membrane and microtrichiae of both fore and hind wings light brown (<xref ref-type="fig" rid="F1">Figs 1A, L</xref>).</p><p>Head (<xref ref-type="fig" rid="F1">Figs 1B–C</xref>). Scape longer than wide (0.26:0.17 mm); pedicel wider than long (0.12:0.10 mm), first antennal flagellomeres not sub-equal in length (0.30:0.36:0.34 mm). Antennal scrobes deep, smooth, far above middle level of eyes (<xref ref-type="fig" rid="F1">Fig. 1B</xref>), carinated dorsally (<xref ref-type="fig" rid="F1">Fig. 1C</xref>); in frontal view, medial area between antennal scrobes with a sharp, short projection carrot-shaped (<xref ref-type="fig" rid="F1">Fig. 1B</xref>), antennal scrobes in contact with inner eye margin (<xref ref-type="fig" rid="F1">Fig. 1B</xref>). Face with small, sparse and homogeneous punctures, face with a median-longitudinal carina running from antennal scrobes to clypeus, fronto-clypeal suture absent (<xref ref-type="fig" rid="F1">Fig. 1B</xref>). Distance between each anterior tentorial pit and closest inner compound eye margin equal to diameter of a tentorial pit (0.06:0.06 mm); anterior tentorial pits far away from each other (0.30 mm) (<xref ref-type="fig" rid="F1">Fig. 1B</xref>). Mandible with two teeth, inferior tooth thinner, longer than superior. Maxillary palps longer than labial palps (<xref ref-type="fig" rid="F1">Fig. 1B</xref>). Distance between a posterior ocellus and adjacent eye margin sub-equal in length equal to diameter of lateral ocellus (0.10:0.10 mm), distance between lateral ocelli shorter than diameter of lateral ocellus (0.06:0.10 mm) (<xref ref-type="fig" rid="F1">Fig. 1C</xref>). Vertex narrow with small, sparse punctuations, but medially smooth and concave (<xref ref-type="fig" rid="F1">Fig. 1C</xref>).</p><p><!--PageBreak-->Mesosoma (<xref ref-type="fig" rid="F1">Fig. 1A, D–F, L–N</xref>). Mesosoma dorsoventrally convex (<xref ref-type="fig" rid="F1">Figs 1A, D</xref>). Pronotum shiny, smooth; curvature of pronotum with a deep groove that has semicircular rugae. Mesopleuron convex, extended, smooth except margins lateral and ventro-lateral that form a L-shaped area that possesses small, homogeneous punctuations (<xref ref-type="fig" rid="F1">Fig. 1D</xref>), mesopleuron with a deep dent just above L-shaped area, dent with elongated foveae bordering the L-shape area, mesosternum slightly flat with distinctive groove of deep, homogeneous foveae. Metepisternum and metepimeron separated by a groove with several deep foveae throughout (<xref ref-type="fig" rid="F1">Fig. 1D</xref>), metepisternum narrower than metepimeron, metepisternum just above hindcoxa outlined by a wide and flat carina, and apical half with several short cariane. Mesoscutum as wide as head with small and homogenous punctures. Notauli clearly impressed, broad, but not reaching the transscutal articulation (<xref ref-type="fig" rid="F1">Fig. 1E</xref>). Scutellar sulcus with five deep, carinated foveae of heterogeneous size (<xref ref-type="fig" rid="F1">Figs 1E–F, M–N</xref>). Scutellum shiny, almost smooth with sparse, fine punctures and surrounded by a strong carina (<xref ref-type="fig" rid="F1">Figs 1E–F, M–N</xref>). ATS with several parallel carinae which are close to each other (<xref ref-type="fig" rid="F1">Figs 1E, N</xref>). Axillary trough of metanotum (ATM) with a few, incomplete parallel carinae, only present basally (<xref ref-type="fig" rid="F1">Figs 1E, N</xref>). Lunule of scutellum (L) and medioposterior band of scutellum (BS) smooth and shiny. Medioposterior band of metanotum (BM) short and crossed by a carina aligned with the median longitudinal carina of propodeum (<xref ref-type="fig" rid="F1">Fig. 1F</xref>). Medioanteror pit of metano<!--PageBreak-->tum (MPM) hexagonal, and delimited by a strong carina (<xref ref-type="fig" rid="F1">Fig. 1F</xref>). Posterior rim of metanotum (PRM) thin and smooth (<xref ref-type="fig" rid="F1">Fig. 1F</xref>). Propodeum with a complete median-longitudinal carina dividing the propodeum in two halves, plus one divergent carina at each half of propodeum, area between carinae basally shorter than apically, divergent carinae crossed by semicircular carinae (<xref ref-type="fig" rid="F1">Fig. 1F</xref>).</p><p>Wings (<xref ref-type="fig" rid="F1">Figs 1A, L</xref>). Fore wing with vein r straight (0.30 mm) arising just beyond middle of pterostigma; vein 2RS as long as r (0.30:0.30 mm), but longer than 2M and (RS+M) b veins (0.30:0.15:0.20 mm). Hind wing with vannal lobe reduced, slightly convex; edge with sparse setae throughout. Costal and basal cell infuscate.</p><p>Legs (<xref ref-type="fig" rid="F1">Figs 1A, I, L, O–R</xref>). Hind coxa surpassing apex of tergite III (<xref ref-type="fig" rid="F1">Figs 1A, L, Q–R</xref>), outer dorsal surface of hind coxa delimiting an area surrounded by a strong longitudinal carina running from base to apex, but last third apically the carina turns inward (<xref ref-type="fig" rid="F1">Fig. 1Q</xref>); that area with rugulose punctuations and with an extra strong basal carina inclined and reaching only the first third basally; hind tibia with outer spur half as long as inner spur (0.34:0.66 mm); inner spur more than half as long as hind basitarsus (0.66:0.90 mm) (<xref ref-type="fig" rid="F1">Fig. 1P</xref>); hind tibia and hind tarsi both with spines throughout, hind tarsal claw with a short comb (<xref ref-type="fig" rid="F1">Fig. 1O</xref>).</p><p>Metasoma (<xref ref-type="fig" rid="F1">Figs 1G–H, J–K, Q–R</xref>). Petiole of tergite I narrow (<xref ref-type="fig" rid="F1">Figs 1H, Q–R</xref>), length 0.56 mm, distinctly constricted at anterior half (minimum width 0.09 mm), but subapically wider (maximum width 0.25 mm) and with a few sculpturations, petiole with a deep groove extending more of two thirds tergite I length; hypopygium not protruding at apex of metasoma (<xref ref-type="fig" rid="F1">Figs 1A, J</xref>); hypopygium plate with truncate apex (<xref ref-type="fig" rid="F1">Fig. 1J</xref>), ovipositor sheath length 0.20 mm, glabrous, slightly protruding apex of metasoma (<xref ref-type="fig" rid="F1">Fig. 1J</xref>).</p><p>Males (<xref ref-type="fig" rid="F1">Figs 1K–R</xref>). Males differ in coloration from the female: lateral mesonotal lobes pale or dark brown (<xref ref-type="fig" rid="F1">Figs 1M–N</xref>). Tergite II with a brown median area which is longer than wide (<xref ref-type="fig" rid="F1">Figs 1Q–R</xref>); tergite III with a brown (<xref ref-type="fig" rid="F1">Fig. 1Q</xref>) or yellow-brown area (<xref ref-type="fig" rid="F1">Fig. 1R</xref>) anteriorly narrower than posteriorly; tergites IV brown but subapically with a thin transversal yellow apical band (<xref ref-type="fig" rid="F1">Figs 1Q–R</xref>). The infuscate areas on hind legs are darker than in females (<xref ref-type="fig" rid="F1">Fig. 1L</xref>). Antennae length = 5.0-5.2 mm, body length = 4.2-4.5 mm. Last antennal segment gradually narrowing at the apex. Tergite I, minimum width = 0.10 mm, maximum width = 0.22 mm, total length = 0.60-0.70 mm.</p><fig id="F1" position="float" orientation="portrait"><label>Figure 1.</label><caption><p><italic><tp:taxon-name>Wilkinsonellus alexsmithi</tp:taxon-name></italic> Arias-Penna &amp; Whitfield, <bold>A–J</bold> female &amp; <bold>K–R</bold> male <bold>A</bold> Habitus <bold>B–C</bold> Head <bold>B</bold> Frontal view <bold>C</bold> Dorsal view <bold>D–E</bold> Mesosoma <bold>D</bold> Lateral view <bold>E</bold> Dorsal view <bold>F</bold> Scutellum, metanotum &amp; propodeum, dorsal view <bold>G</bold> Last tergites, dorsal view <bold>H</bold> Petiole &amp; Tergites I-II, dorsal view <bold>I</bold> Hindcoxa, ventral view <bold>J</bold> Hypopygium &amp; ovipositor sheaths, lateral view <bold>K–R</bold> Male: <bold>K</bold> Genitalia <bold>L</bold> Habitus <bold>M–N</bold> Mesonotum, dorsal view <bold>O</bold> Claw of hind tarsus <bold>P</bold> Spines of hind tibia <bold>Q–R</bold> Metasoma, dorsal view.</p></caption><graphic xmlns:xlink="http://www.w3.org/1999/xlink" xlink:href="ZooKeys-302-079-g001.jpg" position="float" orientation="portrait" xlink:type="simple"/></fig></tp:treatment-sec><tp:treatment-sec sec-type="Etymology"><title>Etymology.</title><p>This species is named in honor of Dr. M. Alex Smith of the University of Guelph, Canada, in recognition of his decade of deep intellectual, laboratory and logistic support for the DNA barcoding of the parasitoid wasps and flies of ACG.</p></tp:treatment-sec><tp:treatment-sec sec-type="Distribution"><title>Distribution.</title><p>The species is only known from the original rain forest collection site, Sector Rincon Rain Forest, in Área de Conservación Guanacaste in northwestern Costa Rica. In 1999, ACG was inscribed as a UNESCO World Heritage site containing the best-preserved and regenerating dry forest habitats from Central America to northern Mexico.</p></tp:treatment-sec><tp:treatment-sec sec-type="Host"><title>Host.</title><p><!--PageBreak--><italic><tp:taxon-name>Wilkinsonellus alexsmithi</tp:taxon-name></italic> has been reared from the leaf-roller <italic><tp:taxon-name>Microthyris prolongalis</tp:taxon-name></italic>,<tp:taxon-name>Crambidae</tp:taxon-name> (<xref ref-type="fig" rid="F2">Figs 2A, C–D</xref>) three times, while feeding on the rain forest leaves of <italic><tp:taxon-name>Ipomoea phillomega</tp:taxon-name></italic> or sweet potatoes <italic><tp:taxon-name>Ipomoea batatas</tp:taxon-name></italic> (<tp:taxon-name>Convolvulaceae</tp:taxon-name>) (<ext-link xmlns:xlink="http://www.w3.org/1999/xlink" ext-link-type="uri" xlink:href="http://janzen.bio.upenn.edu/caterpillars/database.lasso" xlink:type="simple">http://janzen.bio.upenn.edu/caterpillars/database.lasso</ext-link>). The larva of <italic><tp:taxon-name>Microthyris prolongalis</tp:taxon-name></italic> lives inside of the leaf roll that it constructs, eating leaf tissue there. It is therefore likely that oviposition takes place through the leaf into the moth larva. The wasp cocoon (<xref ref-type="fig" rid="F2">Fig. 2B</xref>) is lightly silked to the inner wall of the leaf roll and the larva dies at about the time that the wasp larva exits the cadaver.</p><fig id="F2" position="float" orientation="portrait"><label>Figure 2.</label><caption><p><bold>A</bold> <italic><tp:taxon-name>Microthyris propongalis</tp:taxon-name></italic> (Guenée, 1854) <tp:taxon-name>Crambidae</tp:taxon-name>: Larva (07-SRNP-41608, Photo: DHJ422561) B Silk and wax cocoon of <italic><tp:taxon-name>Wilkinsonellus alexsmithi</tp:taxon-name></italic> sp. n. (09-SRNP-75793, DHJPAR0039932, photo: DHJ476579) <bold>C–D</bold> Adults of <italic><tp:taxon-name>Microthyris propongalis</tp:taxon-name></italic> <bold>C</bold> Dorsal view <bold>D</bold> Ventral view (06-SRNP-41780 Photos: DHJ349728 &amp; DHJ349729).</p></caption><graphic xmlns:xlink="http://www.w3.org/1999/xlink" xlink:href="ZooKeys-302-079-g002.jpg" position="float" orientation="portrait" xlink:type="simple"/></fig></tp:treatment-sec><tp:treatment-sec sec-type="Comments"><title>Comments.</title><p>The last three antennal segments are missing from the holotype. <italic><tp:taxon-name>Wilkinsonellus alexsmithi</tp:taxon-name></italic> is a parasitoid of a crambid leaf roller larva, <italic><tp:taxon-name>Microthyris prolongalis</tp:taxon-name></italic> (<tp:taxon-name>Crambidae</tp:taxon-name>). In ACG, this moth larva feeds only on <tp:taxon-name>Convolvulaceae</tp:taxon-name> (410 rearing records, <xref ref-type="bibr" rid="B7">Janzen &amp; Hallwachs 2009</xref>). Within the subfamily <tp:taxon-name>Microgastrinae</tp:taxon-name> besides <italic><tp:taxon-name>Wilkinsonellus</tp:taxon-name></italic>, members of two other genera, <italic><tp:taxon-name>Apanteles</tp:taxon-name></italic> and <italic><tp:taxon-name>Diolcogaster</tp:taxon-name></italic>, are parasitoids only on this species of moth. The taxonomic range of insect parasitoids that use <italic><tp:taxon-name>Microthyris prolongalis</tp:taxon-name></italic> as a host entails two insect orders, <tp:taxon-name>Hymenoptera</tp:taxon-name> and <tp:taxon-name>Diptera</tp:taxon-name>. Within <tp:taxon-name>Hymenoptera</tp:taxon-name> the chalcidoid family <tp:taxon-name>Encyrtidae</tp:taxon-name> (genus not reported), and two additional subfamilies of <tp:taxon-name>Braconidae</tp:taxon-name>, <tp:taxon-name>Orgilinae</tp:taxon-name> (<italic><tp:taxon-name>Stantonia</tp:taxon-name></italic>) and <tp:taxon-name>Agathidinae</tp:taxon-name> (<italic><tp:taxon-name>Alabagrus maya</tp:taxon-name></italic>) were reported; for the <tp:taxon-name>Diptera</tp:taxon-name> parasitoids, two genera of <tp:taxon-name>Tachinidae</tp:taxon-name>, <italic><tp:taxon-name>Actia</tp:taxon-name></italic> and <italic><tp:taxon-name>Argyrophylax</tp:taxon-name></italic> also parasitize this caterpillar (<xref ref-type="bibr" rid="B7">Janzen and Hallwachs 2009</xref>).</p></tp:treatment-sec><ref-list><ref id="B7"><mixed-citation xmlns:xlink="http://www.w3.org/1999/xlink" xlink:type="simple"><person-group><name name-style="western"><surname>Janzen</surname><given-names>DH</given-names></name><name name-style="western"><surname>Hallwachs</surname><given-names>W</given-names></name></person-group> (<year>2009</year>) <source>Dynamic database for an inventory of the macrocaterpillar fauna, and its food plants and parasitoids of Area de Conservación Guanacaste (ACG), northwestern Costa Rica (nn-SRNP-nnnnn voucher codes) &lt;<ext-link ext-link-type="uri" xlink:href="http://janzen.sas.upenn.edu" xlink:type="simple">http://janzen.sas.upenn.edu</ext-link>&gt;</source></mixed-citation></ref></ref-list></tp:taxon-treatment>
