# Supplementary material for: Three new species in the genus Wilkinsonellus (Braconidae, Microgastrinae) from the Neotropics, and the first host record for the genus
Source: Zookeys. 2013 May 20;(302):79–95. doi: 10.3897/zookeys.302.4962 (PMC3689143; doi:10.3897/zookeys.302.4962)
Supplement: XML Treatment for Wilkinsonellus kogui [file zookeys.302.4962-treatment3.xml]

<!DOCTYPE tp:taxon-treatment
  PUBLIC "-//TaxonX//DTD Taxonomic Treatment Publishing DTD v0 20100105//EN" "tax-treatment-NSO.dtd">
<tp:taxon-treatment xmlns:tp="http://www.plazi.org/taxpub"><tp:treatment-meta><mixed-citation publication-type="journal"><person-group><name><surname>Arias-Penna</surname><given-names>Diana Carolina</given-names></name><name><surname>Whitfield</surname><given-names>James B.</given-names></name><name><surname>Janzen</surname><given-names>Daniel H.</given-names></name><name><surname>Hallwachs</surname><given-names>Winnie</given-names></name></person-group><article-title>Three new species in the genus 
                    <italic>Wilkinsonellus</italic> (Braconidae, Microgastrinae) from the Neotropics, and the first host record for the genus</article-title><source>Zookeys</source><day>20</day><month>5</month><year>2013</year><volume>2013</volume><issue>302</issue><fpage>79</fpage><lpage>95</lpage><pub-id pub-id-type="doi">10.3897/zookeys.302.4962</pub-id></mixed-citation></tp:treatment-meta><tp:nomenclature><tp:taxon-name>
                            <tp:taxon-name-part taxon-name-part-type="genus">Wilkinsonellus</tp:taxon-name-part>
                            <tp:taxon-name-part taxon-name-part-type="species">kogui</tp:taxon-name-part>
                        <object-id xmlns:xlink="http://www.w3.org/1999/xlink" xlink:type="simple">urn:lsid:zoobank.org:act:FC7BA3D2-3503-4DD9-B9F7-AADC34BF13CB</object-id>
								<object-id xmlns:xlink="http://www.w3.org/1999/xlink" xlink:type="simple">http://species-id.net/wiki/Wilkinsonellus_kogui</object-id>
								</tp:taxon-name><tp:taxon-authority>Arias-Penna &amp; Whitfield</tp:taxon-authority><tp:taxon-status xmlns:xlink="http://www.w3.org/1999/xlink" xlink:type="simple">sp. n.</tp:taxon-status><xref ref-type="fig" rid="F3">Figs 3A–L</xref></tp:nomenclature><tp:treatment-sec sec-type="Material examined"><title>Material examined.</title><p>Type material. Holotype. Male, COLOMBIA Magdalena, PNN [Parque Nacional Natural] Tayrona Pueblito, lat 11.33333, long -74.03333, 225m, Malaise, 03-22.i.2001, R. Henriquez leg. M.1212. Paratype. 1 Male, COLOMBIA Chocó, PNN [Parque Nacional Natural] Utría, Cocalito, <named-content xmlns:xlink="http://www.w3.org/1999/xlink" content-type="dwc:verbatimCoordinates" xlink:type="simple">6°1’N, 77°20’W</named-content>, 20m, Malaise, 26.xii.2000–01.ii.2001, J. Pérez, Leg. M.1342. Holotype and paratype deposited in IAvH-E.</p></tp:treatment-sec><tp:treatment-sec sec-type="Diagnosis"><title>Diagnosis.</title><p>Eyes and ocelli silver (<xref ref-type="fig" rid="F3">Figs 3A–D, F</xref>). Scutellar sulcus with five deep, heterogeneous and carinated foveae (<xref ref-type="fig" rid="F3">Fig. 3E</xref>). Axillary trough of metanotum with a few striated grooves defined at least posteriorly (<xref ref-type="fig" rid="F3">Fig. 3G</xref>). Body longer than fore wing (<xref ref-type="fig" rid="F3">Fig. 3A</xref>).</p><p>Holotype male. Body length 4.30 (4.30-4.55 mm), fore wing length 4.15mm, hind wing length 3.59 mm.</p><p><!--PageBreak-->Coloration (<xref ref-type="fig" rid="F3">Figs 3A–L</xref>). General body dark yellow; all legs yellow, except hind leg: coxa infuscated at the apex forming a ventral, wide brown band; apex of trochanter, and trochantellus, base of tibia and tarsi brown (<xref ref-type="fig" rid="F3">Fig. 3A</xref>). Scape and pedicel brown both with thin apical yellow ring. Flagellum dark brown. Eyes and ocelli silver (<xref ref-type="fig" rid="F3">Figs 3A–D, F</xref>.) Tergite IV and beyond mostly brown, but subapically and subbasally with a transverse yellow band (<xref ref-type="fig" rid="F3">Figs 3I, L</xref>). Membrane and microtrichiae of fore and hind wing infusctate (<xref ref-type="fig" rid="F3">Figs 3J–K</xref>).</p><p>Head (<xref ref-type="fig" rid="F3">Figs 3A–D</xref>). Scape slightly longer than wide (0.20:0.18 mm); pedicel wider than long (0.12:0.08 mm); first three flagellomeres subequal in length (0.32:0.30:0.34). Antennal scrobes smooth, dorsally carinate (<xref ref-type="fig" rid="F3">Fig. 3B</xref>), positioned far above middle level of eyes (<xref ref-type="fig" rid="F3">Figs 3C–D</xref>); median part between antennal scrobes with a short carina (<xref ref-type="fig" rid="F3">Fig. 3B</xref>). Face with sparse, homogeneous and medium-sized punctures, interspaces wavy; face with a median-longitudinal carina running from antennal scrobes to fronto-clypeal suture (<xref ref-type="fig" rid="F3">Fig. 3D</xref>). Distance between each anterior tentorial pit and closest inner compound eye margin longer than diameter of tentorial pit (0.10:0.06 mm) (<xref ref-type="fig" rid="F3">Figs 3C–D</xref>); anterior tentorial pits far away from each other (0.26 mm) (<xref ref-type="fig" rid="F3">Fig. 3C</xref>). Fronto-clypeal suture absent (<xref ref-type="fig" rid="F3">Figs 3C–D</xref>). Mandible with two teeth, inferior tooth thinner and longer than superior (<xref ref-type="fig" rid="F3">Fig. 3C</xref>). Suture malar present (<xref ref-type="fig" rid="F3">Fig. 3D</xref>). Maxillary palps longer than labial palps (<xref ref-type="fig" rid="F3">Fig. 3C</xref>). Distance between lateral ocellus and adjacent compound eye margin longer than diameter of lateral ocellus (0.11:0.08 mm) (<xref ref-type="fig" rid="F3">Fig. 3B</xref>), distance between lateral ocelli equal to diameter of lateral ocellus (0.08:0.08 mm) (<xref ref-type="fig" rid="F3">Fig. 3B</xref>). Vertex medially smooth, but laterally with some sparse and small punctuations. Occiput slightly concave with a median short grove basally.</p><p><!--PageBreak-->Mesosoma (<xref ref-type="fig" rid="F3">Figs 3A, E–G</xref>). Mesosoma dorsoventrally convex (<xref ref-type="fig" rid="F3">Figs 3A, F</xref>). Pronotum shiny, smooth, but curvature of pronotum with elongate areolae. Mesopleuron shiny, smooth medially, but margins lateral and ventro-lateral forming a L-shaped area which small, dense and homogeneous sculptures (<xref ref-type="fig" rid="F3">Fig. 3F</xref>); mesopleuron just above of L-shape area with a dent with some large wave-like sculpturing. Mesosternum slightly flat with a deep row of deep foveae. Metepisternum and metepimeron outlined by a groove with several deep foveae throughout (<xref ref-type="fig" rid="F3">Fig. 3F</xref>), metepisternum inverted triangular, smooth and narrower than metepimeron (<xref ref-type="fig" rid="F3">Fig. 3F</xref>), apical margin metepisternum (above hindcoxa) delimited by a wide, flat carina (<xref ref-type="fig" rid="F3">Fig. 3F</xref>). Mesoscutum as wide as head with small, dense, and homogenous sculptures. Notauli clearly impressed, but not reaching the transscutal articulation (<xref ref-type="fig" rid="F3">Fig. 3E</xref>). Scutellar sulcus heterogeneous, with five deep, heterogeneous and carinated foveae (<xref ref-type="fig" rid="F3">Figs 3E, G</xref>). Scutellum shiny, medially smooth, but with sparse fine punctures and surrounded by carina (<xref ref-type="fig" rid="F3">Figs 3E, G</xref>). Axillary trough of scutellum with several homogeneous striated grooves (<xref ref-type="fig" rid="F3">Fig. 3G</xref>). Axillary trough of metanotum with a few striated grooves defined at least posteriorly (<xref ref-type="fig" rid="F3">Fig. 3G</xref>). Medioposterior band of scutellum slightly wider than lunule of scutellum both smooth and shiny (<xref ref-type="fig" rid="F3">Fig. 3G</xref>). Medioposterior band of metanotum hexagonal and crossed by a median carina aligned with the median longitudinal carina of propodeum (<xref ref-type="fig" rid="F3">Fig. 3G</xref>). Medioanteror pit of metanotum pentagonal-shape surrounded by carina (<xref ref-type="fig" rid="F3">Fig. 3G</xref>). Posterior rim of metanotum thin, wavy and smooth (<xref ref-type="fig" rid="F3">Fig. 3G</xref>). Propodeum with a complete median-longitudinal carina dividing in two halves, each half with one divergent carina wider as they go away from propodeal foramen, space among all carinae intercepted by transverse semicircular carinae (<xref ref-type="fig" rid="F3">Fig. 3G</xref>).</p><p>Wings (<xref ref-type="fig" rid="F3">Figs 3A, J–K</xref>). Fore wing with vein r length 0.26 mm slightly curved, arising beyond middle of pterostigma, arising just beyond middle of stigma (<xref ref-type="fig" rid="F3">Fig. 3J</xref>); vein 2RS as same length as r (0.26:0.26 mm),but 2RS vein longer than 2M and (Rs+M) b veins (0.26:0.10:0.20 mm) (<xref ref-type="fig" rid="F3">Fig. 3J</xref>). Hind wing with vannal lobe reduced, slightly convex; edge with sparse setae throughout (<xref ref-type="fig" rid="F3">Fig. 3K</xref>). Costal and basal cells infuscate (<xref ref-type="fig" rid="F3">Fig. 3K</xref>).</p><p>Legs (<xref ref-type="fig" rid="F3">Figs 3A, H, L</xref>). Hind coxa very long, reaching apex of tergite III (<xref ref-type="fig" rid="F3">Fig. 3H</xref>), outer dorsal surface of hind coxa delimited by a strong carina, area coarsely rugulose and with a short, strong basal carina (<xref ref-type="fig" rid="F3">Fig. 3H</xref>); hind tibia with outer spur more than half as long as inner spur (0.40:0.66 mm), inner more than half as long as hind basitarsus (0.66:0.88 mm) (<xref ref-type="fig" rid="F3">Fig. 3A</xref>), hindtibia and tarsi with spines throughout.</p><p>Metasoma (<xref ref-type="fig" rid="F3">Figs 3A, H–I, L</xref>). Petiole of tergite I narrow (<xref ref-type="fig" rid="F2">Fig. 2H</xref>), length 0.70 mm, distinctly constricted at upper middle (minimum width 0.09 mm) and wider subapically (maximum width 0.20 mm) with sculpturations, petiole with a deep groove extending more of two third of the tergite I length (<xref ref-type="fig" rid="F3">Fig. 3H</xref>). Male genitalia externally visible (<xref ref-type="fig" rid="F3">Fig. 3I</xref>).</p><p>Female. Unknown</p><fig id="F3" position="float" orientation="portrait"><label>Figure 3.</label><caption><p><italic><tp:taxon-name>Wilkinsonellus kogui</tp:taxon-name></italic> Arias-Penna &amp; Whitfield, male. <bold>A</bold> Habitus <bold>B–D</bold> Head <bold>B</bold> Dorsal view <bold>C</bold> Frontal view <bold>D</bold> lateral view <bold>E</bold> Mesosotum, dorsal view <bold>F</bold> Head and mesosoma, lateral view <bold>G</bold> Scutellum, metanotum &amp; propodeum, dorsal view <bold>ATM</bold>= axillary through of metanotum; <bold>ATS</bold>= axillary trough of scutellum; <bold>BM</bold>= Medioposterior band of metanotum; <bold>BS</bold>= medioposterior band of scutellum; <bold>L</bold> = Lunule, <bold>MPM</bold> = Medioanteror pit of metanotum &amp; <bold>PRM</bold> = Posterior rim of metanotum. <bold>H</bold> Tergites I-III &amp; hind coxa, dorsal view <bold>I</bold> Last tergites of metasoma, dorsal view <bold>J</bold> Fore wing veins <bold>K</bold> Hind wing cells <bold>L</bold> Metasoma, dorsal view.</p></caption><graphic xmlns:xlink="http://www.w3.org/1999/xlink" xlink:href="ZooKeys-302-079-g003.jpg" position="float" orientation="portrait" xlink:type="simple"/></fig></tp:treatment-sec><tp:treatment-sec sec-type="Etymology"><title>Etymology.</title><p>From Kogui = jaguar in the Kogui language. The Kogui are indigenous in the Colombia Caribbean coast at the foot of the Sierra Nevada de Santa Marta, the highest coastal mountains in the world and not directly attached to the Andean mountain range.</p><!--PageBreak--></tp:treatment-sec><tp:treatment-sec sec-type="Distribution"><title>Distribution.</title><p>Colombia, from PNN Tayrona and PNN Utría, both being marine ecosystems protected by the Colombian government and belonging to the National Natural systems. Tayrona is located on the Caribbean coast in Magdalena Department, whereas Utría is located on Colombia’s Pacific coast, in Chocó Department.</p></tp:treatment-sec><tp:treatment-sec sec-type="Host"><title>Host.</title><p>Unknown</p></tp:treatment-sec><tp:treatment-sec sec-type="Comments"><title>Comments.</title><p>Holotype lacks the last antennal flagellomeres. The specimens from Utría with antennae length = 4.8 mm, body length 4.3 mm. Last antennal flagellomere length = 0.35 mm, penultimate flagellomere antennae length = 0.30 mm. Male from Chocó shows hind legs with the same pattern of coloration but darker and Tergite VI and beyond with brown spots (<xref ref-type="fig" rid="F3">Fig. 3L</xref>).</p></tp:treatment-sec><tp:treatment-sec><!--Section generated to contain objects referenced in tp:taxon-treatment.--><fig id="F2" position="float" orientation="portrait"><label>Figure 2.</label><caption><p><bold>A</bold> <italic><tp:taxon-name>Microthyris propongalis</tp:taxon-name></italic> (Guenée, 1854) <tp:taxon-name>Crambidae</tp:taxon-name>: Larva (07-SRNP-41608, Photo: DHJ422561) B Silk and wax cocoon of <italic><tp:taxon-name>Wilkinsonellus alexsmithi</tp:taxon-name></italic> sp. n. (09-SRNP-75793, DHJPAR0039932, photo: DHJ476579) <bold>C–D</bold> Adults of <italic><tp:taxon-name>Microthyris propongalis</tp:taxon-name></italic> <bold>C</bold> Dorsal view <bold>D</bold> Ventral view (06-SRNP-41780 Photos: DHJ349728 &amp; DHJ349729).</p></caption><graphic xmlns:xlink="http://www.w3.org/1999/xlink" xlink:href="ZooKeys-302-079-g002.jpg" position="float" orientation="portrait" xlink:type="simple"/></fig></tp:treatment-sec></tp:taxon-treatment>
