# Supplementary material for: Three new species in the genus Wilkinsonellus (Braconidae, Microgastrinae) from the Neotropics, and the first host record for the genus
Source: Zookeys. 2013 May 20;(302):79–95. doi: 10.3897/zookeys.302.4962 (PMC3689143; doi:10.3897/zookeys.302.4962)
Supplement: XML Treatment for Wilkinsonellus panamaensis [file zookeys.302.4962-treatment4.xml]

<!DOCTYPE tp:taxon-treatment
  PUBLIC "-//TaxonX//DTD Taxonomic Treatment Publishing DTD v0 20100105//EN" "tax-treatment-NSO.dtd">
<tp:taxon-treatment xmlns:tp="http://www.plazi.org/taxpub"><tp:treatment-meta><mixed-citation publication-type="journal"><person-group><name><surname>Arias-Penna</surname><given-names>Diana Carolina</given-names></name><name><surname>Whitfield</surname><given-names>James B.</given-names></name><name><surname>Janzen</surname><given-names>Daniel H.</given-names></name><name><surname>Hallwachs</surname><given-names>Winnie</given-names></name></person-group><article-title>Three new species in the genus 
                    <italic>Wilkinsonellus</italic> (Braconidae, Microgastrinae) from the Neotropics, and the first host record for the genus</article-title><source>Zookeys</source><day>20</day><month>5</month><year>2013</year><volume>2013</volume><issue>302</issue><fpage>79</fpage><lpage>95</lpage><pub-id pub-id-type="doi">10.3897/zookeys.302.4962</pub-id></mixed-citation></tp:treatment-meta><tp:nomenclature><tp:taxon-name>
                            <tp:taxon-name-part taxon-name-part-type="genus">Wilkinsonellus</tp:taxon-name-part>
                            <tp:taxon-name-part taxon-name-part-type="species">panamaensis</tp:taxon-name-part>
                        <object-id xmlns:xlink="http://www.w3.org/1999/xlink" xlink:type="simple">urn:lsid:zoobank.org:act:A3274FC6-02B2-4292-9A5B-B37D142516D1</object-id>
								<object-id xmlns:xlink="http://www.w3.org/1999/xlink" xlink:type="simple">http://species-id.net/wiki/Wilkinsonellus_panamaensis</object-id>
								</tp:taxon-name><tp:taxon-authority>Arias-Penna &amp; Whitfield</tp:taxon-authority><tp:taxon-status xmlns:xlink="http://www.w3.org/1999/xlink" xlink:type="simple">sp. n.</tp:taxon-status><xref ref-type="fig" rid="F4">Figs 4A–J</xref></tp:nomenclature><tp:treatment-sec sec-type="Material examined"><title>Material examined.</title><p>Type material. Holotype. Female, PANAMAProvincia Panamá, Distrito de Panamá, Las Cumbres. Malaise 20.i-02.ii.1982. M. Wolda. DNA Voucher CNCHYM03459. Specimen deposited in CNC.</p></tp:treatment-sec><tp:treatment-sec sec-type="Diagnosis"><title>Diagnosis.</title><p>Eyes and ocelli appearing reddish in preserved specimens (<xref ref-type="fig" rid="F4">Figs 4A–D</xref>). Metasoma curve (<xref ref-type="fig" rid="F4">Fig. 4J</xref>). Fore wing longer than body length. Vein 2M as long as (Rs+M) b. Scutellar sulcus with seven carinated foveae heterogeneous in size (<xref ref-type="fig" rid="F4">Fig. 4G</xref>). Axillary trough of scutellum and axillary trough of metanotum both with complete parallel carinae (<xref ref-type="fig" rid="F4">Fig. 4H</xref>).</p><p>Holotype female. Body length 4.18 mm, fore wing length 4.44 mm, hind wing length 3.43 mm.</p><p>Coloration (<xref ref-type="fig" rid="F4">Figs 4A–J</xref>). General body dark yellow, except hind leg infuscated at the base and apex of tibia; hind coxa, trochanter and trochantellus with a narrow dorsal band (<xref ref-type="fig" rid="F4">Fig. 4J</xref>). Hind tarsi completely brown (<xref ref-type="fig" rid="F4">Fig. 4A</xref>). Scape half basal brown and half apical yellow (<xref ref-type="fig" rid="F4">Fig. 4D</xref>). Pedicel brown with yellow apical ring (<xref ref-type="fig" rid="F4">Fig. 4D</xref>). Flagellum brown (<xref ref-type="fig" rid="F4">Fig. 4E</xref>), ocelli and eyes appearing reddish in preserved specimens (<xref ref-type="fig" rid="F4">Figs 4A–D</xref>).</p><p>Head (<xref ref-type="fig" rid="F4">Figs 4A–D</xref>). Antenna longer than body (4.44:4.18 mm); scape longer than wide (0.22:0.16 mm); pedicel wider than large (0.12:0.10 mm); first antennal flagellomeres sub-equal in length (0.34:0.32:0.32 mm); penultimate flagellomere as same length than apical segment (0.11:0.11mm); but with flat, abruptly acute in apex. Antennal scrobes smooth, far above middle level of eyes (<xref ref-type="fig" rid="F4">Fig. 4D</xref>) and carinate dorsally (<xref ref-type="fig" rid="F4">Fig. 4C</xref>), median part between antennal scrobes with a short carina (<xref ref-type="fig" rid="F4">Fig. 4C</xref>). Face with small, sparse and homogeneous punctures, face with a median-longitudinal carina running from antennal scrobes to clypeus (<xref ref-type="fig" rid="F4">Fig. 4D</xref>), fronto-clypeal suture absent (<xref ref-type="fig" rid="F4">Fig. 4D</xref>). Distance between an anterior tentorial pit and inner compound eye margin equal to diameter of a tentorial pit (0.06:0.07 mm); anterior tentorial pits far away from each other (0.24 mm) (<xref ref-type="fig" rid="F4">Fig. 4D</xref>). Mandible with two teeth, inferior tooth thinner and longer than superior. <!--PageBreak-->Maxillary palps longer than labial palps (<xref ref-type="fig" rid="F4">Fig. 4D</xref>). Distance between lateral ocellus and adjacent compound eye margin sub-equal in length to the diameter of the lateral ocellus (0.09:0.10 mm), distance between lateral ocelli shorter than diameter of lateral ocellus (0.06:0.10 mm) (<xref ref-type="fig" rid="F4">Fig. 4D</xref>). Vertex narrow, medially with a smooth area, but laterally with small and sparse punctuations. Occiput slightly concaved with a short grove medially.</p><p>Mesosoma (<xref ref-type="fig" rid="F4">Figs 4A–B, G–H</xref>). Mesosoma dorsoventrally convex (<xref ref-type="fig" rid="F4">Figs 4A–B</xref>). Pronotum shiny, smooth, but curvature of pronotum with a deep grove. Mesopleuron convex, extended smooth except margins lateral and ventro-lateral that form a L-shaped region that possesses small, dense and homogeneous punctuations (<xref ref-type="fig" rid="F4">Fig. 4B</xref>); mesopleuron with a deep dent just above of L-shaped area, demarcating the border of the area with elongate foveae (<xref ref-type="fig" rid="F4">Fig. 4B</xref>). Mesosternum slightly flat with a median row of foveae. Metepisternum and metepimeron separated by a groove with several deep foveae throughout (<xref ref-type="fig" rid="F4">Fig. 4B</xref>), metepisternum smooth and narrower than metepimeron, apical margin metepisternum just above hindcoxa outlined by a wide, flat carina (<xref ref-type="fig" rid="F4">Fig. 4B</xref>). Mesoscutum as wide as head, with small, sparse and homogenous punctures. Notauli clearly impressed, but not reaching the transscutal articulation (<xref ref-type="fig" rid="F4">Fig. 4G</xref>). Scutellar sulcus with seven deep, carinated foveae of heterogeneous size (<xref ref-type="fig" rid="F4">Fig. 4G</xref>). Scutellum shiny with fine, sparse punctures and delimited by carina. Axillary trough of scutellum and axillary trough of metanotum both with vertical parallel carinae (<xref ref-type="fig" rid="F4">Fig. 4H</xref>); space among ATM carinae wider than ATS carinae (<xref ref-type="fig" rid="F4">Fig. 4H</xref>). Lunule of scutellum and medioposterior band of scutellum smooth and shiny (<xref ref-type="fig" rid="F4">Fig. 4H</xref>). Medioposterior band of metanotum and medioanterior pit of metanotum forming a pentagonal-shaped delimited by carinae (<xref ref-type="fig" rid="F4">Fig. 4H</xref>). Posterior rim of metanotum thin and smooth (<xref ref-type="fig" rid="F4">Fig. 4H</xref>). Propodeum with a complete median-longitudinal carina dividing the propodeum in two halves, each half with one additional carina that does not branch basally at the same point than median-longitudinal carina (<xref ref-type="fig" rid="F4">Figs 4H–I</xref>); space between median and an additional carina wider as they become more <!--PageBreak-->distant from propodeal foramen (<xref ref-type="fig" rid="F4">Figs 4H–I</xref>), and all three carinae crossed by transverse semicircular carinae, although apically less transverse carinae than basally.</p><p>Wings (<xref ref-type="fig" rid="F4">Fig. 4A</xref>). Fore wing with vein r straight (0.27 mm), arising just beyond middle of stigma; vein 2RS longer than 2M and (Rs+M) b veins (0.24:0.10:0.10 mm). Hind wing with vannal lobe reduced, slightly convex; edge with sparse setae throughout. Costal and basal cell infuscate.</p><p>Legs (<xref ref-type="fig" rid="F4">Figs 4A, F, I–J</xref>). Hind coxa reaching apex of tergite III (<xref ref-type="fig" rid="F4">Fig. 4I</xref>), outer dorsal surface of hind coxa with an area delimited by a strong longitudinal carina running from base to apex, but last third apically the carina turns inward (<xref ref-type="fig" rid="F4">Fig. 4I</xref>); area surrounded by the carina with rugulose punctuations that are more visible in dorsal view, and with an additional basal carina which splits and runs only the first third basally (<xref ref-type="fig" rid="F4">Fig. 4I</xref>); hind tibia with outer spur half as long as inner spur (0.36:0.72 mm); inner spur more than half as long as hind basitarsus (0.72:0.92 mm) (<xref ref-type="fig" rid="F4">Fig. 4F</xref>); outer dorsal side of hind tibia moderately spinose (<xref ref-type="fig" rid="F4">Fig. 4F</xref>).</p><p>Metasoma (<xref ref-type="fig" rid="F4">Figs 4A, I–J</xref>). Petiole of tergite I narrow (<xref ref-type="fig" rid="F4">Fig. 4I</xref>), length 0.52 mm, distinctly constricted at anterior half (minimum width 0.10 mm), but subapically wider (maximum width 0.26 mm); petiole with a deep groove extending more of two thirds tergite I length (<xref ref-type="fig" rid="F4">Fig. 4I</xref>); hypopygium not protruding beyond apex of metasoma (<xref ref-type="fig" rid="F4">Fig. 4J</xref>), hypopygium plate with truncate apex (<xref ref-type="fig" rid="F4">Fig. 4J</xref>); ovipositor sheaths length 0.36mm, glabrous, with apex rounded protruding apex of metasoma (<xref ref-type="fig" rid="F4">Fig. 4A, J</xref>)</p><p>Males. Unknown.</p><fig id="F4" position="float" orientation="portrait"><label>Figure 4.</label><caption><p><italic><tp:taxon-name>Wilkinsonellus panamaensis</tp:taxon-name></italic> Arias-Penna &amp; Whitfield, female. <bold>A</bold> Habitus <bold>B</bold> Head &amp; mesosoma, lateral view <bold>C–D</bold> Head <bold>C</bold> Dorsal view <bold>D</bold> Frontal view <bold>E</bold> Antennal flagellomeres <bold>F</bold> Spines on hindtibia <bold>G</bold> Mesosoma, dorsal view <bold>H</bold> Scutellum, metanotum &amp; propodeum, dorsal view <bold>I</bold> Propodeum, Tergites I-V &amp; hindcoxa, dorsal view <bold>J</bold> Metasoma and hindcoxa, lateral view.</p></caption><graphic xmlns:xlink="http://www.w3.org/1999/xlink" xlink:href="ZooKeys-302-079-g004.jpg" position="float" orientation="portrait" xlink:type="simple"/></fig></tp:treatment-sec><tp:treatment-sec sec-type="Etymology"><title>Etymology.</title><p>The name is based on the country of Panamá, where the holotype was collected.</p></tp:treatment-sec><tp:treatment-sec sec-type="Distribution"><title>Distribution.</title><p>The species is only known from the original collecting site in Panamá.</p></tp:treatment-sec><tp:treatment-sec sec-type="Host"><title>Host.</title><p>Unknown.</p></tp:treatment-sec></tp:taxon-treatment>
